# Supplementary material for: Assessment of inner and outer retinal layer metrics on the Cirrus HD-OCT Platform in normal eyes
Source: PLoS One. 2018 Oct 4;13(10):e0203324. doi: 10.1371/journal.pone.0203324 (PMC6171834; doi:10.1371/journal.pone.0203324)
Supplement: S1 File — (XLSX) [file pone.0203324.s001.xlsx]

## Sheet: All patients
					ILM-ONL thickness			Total thickness			EZ-RPE thickness			ONL-RPE thickness			Area		Volume (only EZ-RPE)
ID	Gender	Age	BCVA logmar	SE	JF Nasal ILM/ONL Thickness (µm)	JF Temporal ILM/ONL Thickness (µm)	Central Foveal ILM/ONL Thickness (µm)	JF Nasal ILM/RPE Thickness (µm)	JF Temporal ILM/RPE Thickness (µm)	Central Foveal ILM/RPE Thickness (µm)	JF Nasal EZ/RPE Thickness (µm)	JF Temporal EZ/RPE Thickness (µm)	Central Foveal EZ/RPE Thickness (µm)	JF Nasal ONL/RPE thickness (µm)	JF Temporal ONL/RPE Thickness (µm)	Central Foveal ONL/RPE Thickness (µm)	ONL-EZ Central foveal area (mm2)	EZ-RPE Central Foveal Area (mm²)	ONL-EZ volume (mm3), column AQ minus AS	EZ-RPE Volume (mm³)	Twenty-micron EZ Map Coverage (%)	Zero-micron EZ Map Coverage (%)
NS129	1	10	0	-1.5	232.6	176	43	349.9	324.5	211.2	43	37.1	41.1	117.3	148.5	168.2	0.544823	0.222415	2.89106	1.4164	0.674438	0.012207
NS188	1	10	-0.124939	0	193.5	179.9	27.4	324.5	320.7	191.6	29.3	31.3	43	131	140.8	164.2	0.597115	0.188969	2.87015	1.12077	3.87878	0.062561
NS217	2	10	0	0.375	176	168.1	15.6	330.4	295.2	177.8	29.3	23.5	46.9	154.4	127.1	162.2	0.639789	0.158599	3.35714	1.0898	4.07715	0.0762939
NS141	1	11	0	-0.75	197.5	193.5	25.4	310.9	299.1	205.3	19.6	23.5	41.1	113.4	105.6	179.9	0.549139	0.23745	2.84369	1.23699	1.77765	0.14801
NS184	1	14	0	-1.75	220.9	197.5	11.7	342.2	330.4	187.6	23.5	25.4	60.6	121.3	132.9	175.9	0.575363	0.176078	2.88145	1.03101	3.43628	0.00305176
NS224	2	14	0	1.25	183.8	164.2	21.5	322.6	305	197.4	37.1	35.2	50.8	138.8	140.8	175.9	0.5594	0.235316	2.8564	1.17716	0.852966	0
NS199	1	15	0	-1.375	248.3	201.4	27.4	363.7	338.2	209.2	35.2	37.1	50.8	115.4	136.8	181.8	0.52802	0.207677	2.86591	1.05102	4.06799	0.012207
NS223	1	15	0	-0.5	203.3	185.7	27.4	322.5	308.9	215	29.3	31.3	54.7	119.2	123.2	187.6	0.529879	0.197577	2.63856	1.19243	0.563049	0.00915527
NS231	1	15	0	0	203.3	179.9	43	306.9	322.6	213.1	27.4	35.2	45	103.6	142.7	170.1	0.509632	0.193996	2.65203	1.09744	0.167847	0.0213623
NS126	1	16	0	-2.375	203.3	164.2	15.6	326.5	306.9	197.4	35.2	31.3	56.7	123.2	142.7	181.8	0.578912	0.196154	2.92275	1.32036	1.95312	0.144958
NS222	1	16	0	-5.375	193.5	172	35.2	285.4	287.4	197.5	19.6	27.4	45	91.9	115.4	162.3	0.549208	0.167827	2.82623	1.16575	0.964355	0
NS086	2	17	0	-2.125	222.9	170.1	19.6	338.3	320.6	207.3	35.2	33.2	45	115.4	150.5	187.7	0.539911	0.212245	2.74381	1.23841	0.172424	0.134277
NS130	1	17	0	2	224.8	213.1	35.2	361.6	353.9	240.4	37.1	39.1	50.8	136.8	140.8	205.2	0.608972	0.2261	3.05947	1.25966	0.619507	0.218201
NS206	2	17	0	-4	205.3	189.6	45	330.4	310.8	248.3	33.2	33.2	52.8	125.1	121.2	203.3	0.589953	0.201296	2.94769	1.17407	0.180054	0.0396729
NS090	1	18	0	-1.5	213.1	197.5	21.5	330.4	312.8	213.1	43	37.1	62.6	117.3	115.3	191.6	0.494275	0.246977	2.77335	1.18432	4.93622	0.300598
NS157	2	18	0	-1.5	199.4	179.9	19.6	318.7	293.3	179.9	35.2	39.1	50.8	119.3	113.4	160.3	0.460095	0.222897	2.88627	1.2424	0.382996	0.128174
NS186	2	18	0	-0.75	187.7	181.8	52.8	301.1	285.4	181.9	41.1	29.3	45	113.4	103.6	129.1	0.434477	0.193468	2.46603	1.14159	3.07617	0.167847
NS227	2	18	0	0	226.8	211.1	19.6	353.9	334.2	201.4	27.4	33.2	50.8	127.1	123.1	181.8	0.535848	0.194685	2.83444	1.13052	1.87073	0.0411987
NS067	2	19	0	-1.5	232.6	164.2	29.3	334.2	304.9	220.9	33.2	29.3	43	101.6	140.7	191.6	0.541663	0.183355	2.78156	1.04625	2.52686	0.132751
NS213	1	19	0	0	224.8	168.1	50.8	336.2	310.8	211.1	33.2	35.2	60.6	111.4	142.7	160.3	0.503871	0.314512	2.78591	1.68304	0.309753	0.050354
NS220	2	19	0.09691	0.25	185.7	174	33.2	306.9	295.3	183.8	25.4	23.5	41.1	121.2	121.3	150.6	0.549208	0.167827	2.82623	1.16575	0.964355	0
NS020	2	20	0	-1.25	232.6	181.8	50.8	330.3	310.8	215	33.2	29.3	43	97.7	129	164.2	0.529236	0.19535	2.70381	1.26238	1.25885	0.3479
NS221	1	20	0	0	207.2	189.6	21.5	338.2	324.5	191.6	33.2	37.1	50.8	131	134.9	170.1	0.532886	0.218122	2.83348	1.11761	1.83716	0.0549316
NS228	2	20	0	0	187.7	142.7	23.5	303	279.6	181.8	29.3	27.4	46.9	115.3	136.9	158.3	0.5434	0.173015	2.84995	0.99743	4.75616	0.0671387
NS226	2	21	0	-3.5	183.8	179.9	31.3	314.8	299.2	193.6	31.3	27.4	45	131	119.3	162.3	0.535595	0.185502	2.89931	1.08864	4.8645	0.135803
NS196	1	22	0	0	179.9	177.9	29.3	346.1	310.8	209.2	39.1	37.1	52.8	166.2	132.9	179.9	0.618303	0.230702	2.94792	1.28506	0.0366211	0.00152588
NS214	1	22	0	-0.875	232.6	189.6	62.6	326.5	310.8	240.5	35.2	33.2	54.7	93.9	121.2	177.9	0.450339	0.210386	2.42764	1.19661	0.883484	0
NS072	2	23	0	-0.375	217	191.6	23.5	346.1	320.6	228.8	45	35.2	62.6	129.1	129	205.3	0.537707	0.260176	2.88853	1.30416	1.79291	0.196838
NS225	2	23	0	-0.625	213.1	193.5	23.5	346	320.5	187.7	37.1	33.2	46.9	132.9	127	164.2	0.519159	0.212636	2.71793	1.24767	0.505066	0.00305176
NS114	1	24	0.176091	-2.25	187.7	179.9	21.5	340.2	310.9	199.4	48.9	43	60.6	152.5	131	177.9	0.525914	0.285994	2.80843	1.43927	1.62811	0.0778198
NS131	2	24	0	0	260	199.4	19.6	344	334.3	205.4	29.3	31.3	48.9	84	134.9	185.8	0.522809	0.187959	2.78526	1.06562	1.28632	0.424194
NS215	2	24	-1.30103	-5.625	191.6	183.8	37.1	322.6	308.9	193.6	43	35.2	58.7	131	125.1	156.5	0.509288	0.227855	2.69516	1.15145	1.86615	0.395203
NS134	2	25	0.09691	-3.375	205.3	166.2	21.5	310.8	293.3	193.5	33.2	29.3	50.8	105.5	127.1	172	0.495216	0.20125	2.59443	1.1991	1.46942	0.190735
NS218	2	26	0	0	197.5	174	56.7	299.2	289.3	197.5	27.4	33.2	41.1	101.7	115.3	140.8	0.464227	0.18463	2.6721	1.13253	0.878906	0.283813
NS068	1	27	0	-3.25	228.7	172	11.7	326.5	304.9	193.5	35.2	37.1	52.8	97.8	132.9	181.8	0.511469	0.214679	2.69957	1.2567	0.71106	0.00762939
NS198	1	27	0	0	260	195.5	25.4	355.8	328.4	228.8	37.1	25.4	58.7	95.8	132.9	203.4	0.546889	0.204808	2.90655	1.1981	0.224304	0.012207
NS211	2	27	0	0	232.6	179.9	23.5	318.6	297.2	166.2	39.1	29.3	48.9	86	117.3	142.7	0.435464	0.202512	2.48019	1.14334	0.0915527	0.0106812
NS099	2	29	0.09691	4.275	219	199.4	54.7	373.5	346.1	263.9	45	48.9	58.7	154.5	146.7	209.2	0.60919	0.265089	3.25661	1.58676	0.0579834	0.00610352
NS156	2	29	0	0	181.8	162.3	7.8	326.5	299.2	179.9	27.4	23.5	45	144.7	136.9	172.1	0.619038	0.163006	3.26011	1.14343	1.51367	0.012207
NS071	2	30	0	0	201.4	185.7	23.5	342.2	314.8	191.6	31.3	31.3	46.9	140.8	129.1	168.1	0.592961	0.186834	3.20172	1.07564	0.987244	0.0396729
NS074	1	30	0	0	220.9	209.2	15.6	355.8	328.5	185.7	33.2	27.4	46.9	134.9	119.3	170.1	0.564771	0.192733	3.02488	1.15917	0.819397	0.166321
NS195	1	30	0	-2	222.9	189.6	37.1	336.3	328.4	191.6	25.4	29.3	45	113.4	138.8	154.5	0.509403	0.185319	2.78647	1.08037	3.5614	0.012207
NS098	2	31	0	-0.25	189.6	183.8	19.6	324.5	316.7	181.9	33.2	33.2	52.8	134.9	132.9	162.3	0.582952	0.199459	3.06601	1.13638	0.602722	0.160217
NS105	1	34	0	-2	209.2	234.6	21.5	336.3	326.5	189.6	27.4	29.3	50.8	127.1	91.9	168.1	0.538396	0.192733	2.65556	1.1452	0.804138	0.318909
NS049	1	35	0	0	205.3	189.6	11.7	348	314.7	209.1	39.1	37.1	46.9	142.7	125.1	197.4	0.599067	0.223884	3.10427	1.303	0.357056	0.00152588
NS057	2	35	0	-1.125	168.1	152.5	11.7	304.9	291.3	185.7	29.3	27.4	48.9	136.8	138.8	174	0.614034	0.192091	3.11524	1.11772	0.619507	0.00305176
NS170	1	36	0	0	179.9	191.6	23.5	334.3	328.5	228.8	37.1	39.1	58.7	154.4	136.9	205.3	0.575974	0.230288	3.02959	1.12551	4.34418	0.141907
NS019	2	37	-0.124939	-0.5	203.3	177.9	19.6	332.3	310.8	201.5	35.2	29.3	62.6	129	132.9	181.9	0.543331	0.215895	2.7075	1.18456	0.166321	0
NS022	2	37	0	-2.25	187.7	168.1	3.9	328.5	297.1	199.4	41.1	29.3	60.6	140.8	129	195.5	0.568949	0.241651	3.0137	1.22523	3.32489	0
NS087	2	37	0	-2.5	168.1	187.7	15.6	322.5	318.7	189.6	37.1	31.3	45	154.4	131	174	0.599319	0.211878	3.07185	1.26903	1.15204	0.0167847
NS104	2	37	0	-5.25	238.5	172	23.5	334.3	312.7	181.8	33.2	33.2	50.8	95.8	140.7	158.3	0.522465	0.205083	2.77685	1.19712	0.498962	0.387573
NS136	2	37	0	-0.75	199.4	219	7.8	346	326.5	205.3	37.1	39.1	60.6	146.6	107.5	197.5	0.541311	0.225881	2.80947	1.22672	0.117493	0.0488281
NS150	1	37	0	0	209.2	185.7	31.3	344.1	324.5	215.1	46.9	46.9	66.5	134.9	138.8	183.8	0.543101	0.278173	2.93476	1.37946	4.66766	1.10474
NS193	2	37	0	-4.25	222.9	191.6	66.5	349.9	312.8	201.4	33.2	33.2	50.8	127	121.2	134.9	0.504881	0.189106	2.74312	1.17454	0.752258	0.00457764
NS029	1	39	-0.124939	0	211.1	224.8	15.6	340.2	332.4	215	45	48.9	68.4	129.1	107.6	199.4	0.479377	0.262655	2.81537	1.28902	0.718689	0.0656128
NS118	2	39	0	0	187.7	150.5	15.6	310.9	295.2	197.4	35.2	41.1	48.9	123.2	144.7	181.8	0.591239	0.216194	3.12709	1.26482	0.180054	0.146484
NS179	1	39	0	0	244.4	189.6	31.3	340.2	324.5	217	35.2	35.2	46.9	95.8	134.9	185.7	0.537454	0.212636	2.59828	1.18718	0.408936	0.0946045
NS201	2	39	0	-0.5	219	197.5	25.4	344.1	318.7	219	37.1	31.3	58.7	125.1	121.2	193.6	0.540232	0.193996	2.90645	1.07089	2.98004	0.00457764
NS210	1	39	0	-4.25	209.2	183.8	25.4	342.2	318.7	189.6	31.3	35.2	46.9	133	134.9	164.2	0.557632	0.188005	2.9491	1.10316	0.346375	0
NS209	2	40	0	-0.875	220.9	158.4	43	320.6	301.1	193.6	37.1	35.2	52.8	99.7	142.7	150.6	0.48911	0.214013	2.73836	1.15591	0.0640869	0.0213623
NS205	1	41	0	0	189.6	168.1	48.9	310.8	295.2	228.8	33.2	39.1	48.9	121.2	127.1	179.9	0.540714	0.196567	2.77682	1.0553	1.41907	0.0839233
NS092	1	43	0	-1.875	189.6	160.3	9.8	336.2	303	187.7	31.3	27.4	56.7	146.6	142.7	177.9	0.610889	0.188647	2.79769	1.18307	1.20392	0.163269
NS159	2	44	0.09691	-0.75	224.8	191.6	25.4	361.7	342.1	213.1	31.3	29.3	56.7	136.9	150.5	187.7	0.62333	0.180934	3.10689	1.25882	2.52686	0.598145
NSO23	1	45	0	-0.5	254.2	162.3	9.8	365.7	322.5	189.7	41.1	39.1	52.8	111.5	160.2	179.9	0.546614	0.236532	3.02795	1.36681	0.402832	0.00305176
NS059	2	45	0	0.375	220.9	172	17.6	324.5	303	201.4	35.2	31.3	60.6	103.6	131	183.8	0.514407	0.198587	2.68623	1.05733	1.62964	0.0427246
NS200	1	45	0	-2.625	193.5	179.9	31.3	314.7	330.4	205.3	39.1	35.2	46.9	121.2	150.5	174	0.570671	0.216171	2.9329	1.23201	0.228882	0
NS077	2	48	0	1.75	213.1	191.6	41.1	342.2	314.7	224.9	41.1	37.1	56.7	129.1	123.1	183.8	0.533713	0.23442	3.01629	1.32293	0.0183105	0.0152588
NS094	1	48	0	1.25	224.8	166.2	29.3	312.8	295.2	203.3	29.3	21.5	48.9	88	129	174	0.50394	0.181072	2.67493	1.11414	0.619507	0.360107
NS148	2	48	0	-0.125	199.4	158.4	21.5	336.3	320.6	213.1	35.2	37.1	48.9	136.9	162.2	191.6	0.630194	0.230334	3.26882	1.38495	0.15564	0.137329
NS039	2	49	0	0	211.1	156.4	15.6	326.4	295.2	201.3	37.1	27.4	50.8	115.3	138.8	185.7	0.554327	0.195304	2.85391	1.17151	0.224304	0.143433
NS060	2	49	0	0	222.9	162.3	11.7	334.3	314.8	203.3	35.2	35.2	50.8	111.4	152.5	191.6	0.569454	0.206851	3.12393	1.19173	0.193787	0.114441
NS154	1	49	0	0	181.8	215.1	19.6	324.5	299.2	221	33.2	31.3	48.9	142.7	84.1	201.4	0.451257	0.20552	2.52793	1.13282	0.90332	0.323486
NS189	1	49	0.176091	0	197.5	197.5	23.5	314.8	314.8	181.9	25.4	21.5	45	117.3	117.3	158.4	0.525219	0.165118	2.62237	1.04888	2.97089	0.0305176
NS194	1	49	0	-0.5	197.5	156.4	58.7	307	291.3	230.7	45	39.1	50.8	109.5	134.9	172	0.45454	0.237359	2.44975	1.29608	0.0198364	0.012207
NS056	2	50	0	-0.25	179.9	148.6	15.6	310.8	291.3	203.3	37.1	37.1	48.9	130.9	142.7	187.7	0.560548	0.213118	2.73075	1.21209	0.209045	0.114441
NS062	2	50	0	1.25	226.8	177.9	13.7	316.7	291.3	158.4	35.2	29.3	43	89.9	113.4	144.7	0.451303	0.182954	2.49667	1.07223	0.511169	0.0427246
NS192	2	50	0	0.75	215.1	181.8	13.7	332.4	312.8	179.8	29.3	27.4	50.8	117.3	131	166.1	0.550952	0.205772	3.04127	1.19736	0.0732422	0.00610352
NS058	1	51	0.09691	-1.5	219	174	15.6	361.8	338.2	220.8	41.1	39.1	50.8	142.8	164.2	205.2	0.602349	0.223379	3.21732	1.31148	0.012207	0.00915527
NS191	2	51	0	-3.25	195.5	174	27.4	326.5	303.1	189.7	35.2	31.3	48.9	131	129.1	162.3	0.543997	0.211304	2.73697	1.2211	0.0961304	0.0335693
NS137	2	53	0	0	219	177.9	19.6	346.1	328.4	224.9	39.1	37.1	58.7	127.1	150.5	205.3	0.606917	0.239011	3.21146	1.41847	0.115967	0.10376
NS176	1	53	0	0.125	174	154.4	7.8	299.1	275.7	170.1	33.2	23.5	48.9	125.1	121.3	162.3	0.554648	0.184309	2.97734	1.10136	3.18298	0.140381
NS082	2	54	0	1.5	166.2	162.3	25.4	306.9	291.4	197.5	37.1	31.3	41.1	140.7	129.1	172.1	0.580519	0.203201	2.9079	1.1496	0.196838	0.0457764
NS146	1	54	0.09691	-2.5	193.5	181.8	9.8	326.5	306.9	177.9	35.2	35.2	46.9	133	125.1	168.1	0.541426	0.201158	3.09347	1.20135	0.062561	0.0396729
NS002	2	55	0.09691	-1.5	154.4	150.5	33.2	267.8	261.9	172	29.3	25.4	37.1	113.4	111.4	138.8	0.461013	0.189749	2.58903	1.0842	0.447083	0.270081
NS085	1	55	0	2	224.8	177.9	27.4	342.1	322.5	209.2	37.1	33.2	46.9	117.3	144.6	181.8	0.530751	0.20956	2.75364	1.24028	0.0961304	0.0411987
NS115	2	55	0.176091	-0.75	170.1	172	17.6	314.7	293.2	213.1	29.3	21.5	46.9	144.6	121.2	195.5	0.59925	0.233341	2.97231	1.27651	0.205994	0.160217
NS208	2	55	0.09691	0	193.5	177.9	43	308.9	295.2	193.5	35.2	35.2	54.7	115.4	117.3	150.5	0.470953	0.224067	2.66381	1.22936	0.177002	0.00915527
NS109	2	56	0	0.75	140.8	146.6	5.9	295.2	271.7	181.9	43	31.3	48.9	154.4	125.1	176	0.56709	0.205979	2.70086	1.13234	0.495911	0.151062
NS028	2	57	0	-1.75	228.7	174	13.7	353.8	322.6	193.6	46.9	25.4	48.9	125.1	148.6	179.9	0.599916	0.253772	3.21664	1.27392	0.402832	0.038147
NS021	2	58	0	0.875	181.8	138.8	7.6	306.9	281.5	197.2	37.1	29.3	50.8	125.1	142.7	189.6	0.57556	0.202007	2.84727	1.17176	0.274658	0.0350952
NS102	2	58	0	1.625	179.9	148.6	11.7	328.4	307	177.9	33.2	39.1	56.7	148.5	158.4	166.2	0.619336	0.225261	3.16079	1.28076	0.239563	0.192261
NS138	2	58	0	-2.125	170.1	181.8	21.5	307	310.8	217	35.2	43	62.6	136.9	129	195.5	0.545099	0.247046	2.78431	1.14516	1.02844	0.166321
NS204	1	58	0.176091	0	211.1	172	52.8	312.7	293.2	178	29.3	29.3	41.1	101.6	121.2	125.2	0.485713	0.194662	2.81062	1.15212	0.219727	0.0930786
NS024	1	59	0	0.625	213.1	164.2	7.8	299.1	275.7	185.8	33.2	31.3	41.1	86	111.5	178	0.477265	0.187454	2.42854	1.10458	0.141907	0.00152588
NS026	2	59	0	-1.75	219	197.5	0.9	338.3	322.7	161.2	27.4	27.4	46.9	119.3	125.2	160.3	0.514063	0.166404	2.73722	1.03757	1.35651	0.379944
NS108	2	59	0	0	176	170.1	5.9	340.2	338.3	205.3	46.9	58.7	64.5	164.2	168.2	199.4	0.630378	0.295505	3.22154	1.59072	0.0488281	0.00610352
NS120	1	59	-0.124939	-0.375	207.2	185.7	7.8	346	338.2	224.8	37.1	33.2	52.8	138.8	152.5	217	0.656501	0.210088	3.28589	1.27683	0.331116	0.263977
NS161	2	59	0	-2	181.8	152.5	19.6	283.4	265.9	176	33.2	31.3	41.1	101.6	113.4	156.4	0.482086	0.194662	2.70362	1.1148	0.259399	0.436401
NS017	2	60	0.09691	-4.5	220.9	168.1	19.6	324.6	295.1	193.6	45	37.1	50.8	103.7	127	174	0.47901	0.242868	2.66534	1.33293	0.169373	0.00762939
NS053	2	60	0	2.25	176	142.7	11.7	326.5	299.1	219	46.9	39.1	66.5	150.5	156.4	207.3	0.607744	0.251752	3.01243	1.33597	0.360107	0
NS158	1	60	0	0.375	189.6	179.9	11.7	332.3	307	211.1	27.4	27.4	46.9	142.7	127.1	199.4	0.616903	0.17694	2.9616	1.03527	1.28326	0.0717163
NS003	2	61	0	-1	217	191.6	25.4	338.2	314.8	193.5	29.3	25.4	54.7	121.2	123.2	168.1	0.579532	0.190736	3.05093	1.11332	0.338745	0.115967
NS041	1	61	0	0	187.7	164.2	27.4	342.1	326.5	256.2	29.3	39.1	48.9	154.4	162.3	228.8	0.73347	0.224022	3.57759	1.2022	0.511169	0.296021
NS064	2	61	0	1	183.8	168.1	15.6	330.5	314.7	181.7	41.1	35.2	50.8	146.7	146.6	166.1	0.591767	0.233778	3.09578	1.32944	0.0366211	0.0167847
NS111	2	61	0	0.25	193.5	158.4	19.6	330.4	306.9	217.1	35.2	37.1	52.8	136.9	148.5	197.5	0.597001	0.227993	3.06157	1.32374	0.195312	0.183105
NS124	1	61	0	-3.75	172	179.9	13.7	299	299.2	181.8	37.1	39.1	52.8	127	119.3	168.1	0.497558	0.227671	2.55704	1.31609	0.193787	0.0900269
NS171	2	61	0	0.5	183.8	148.6	7.8	314.8	299.1	193.5	29.3	29.3	50.8	131	150.5	185.7	0.618211	0.187454	3.01678	1.08841	0.245667	0.0228882
NS050	2	62	0.09691	0	181.8	152.5	11.7	322.5	310.8	197.5	37.1	33.2	48.9	140.7	158.3	185.8	0.639284	0.210248	3.04989	1.21714	0.160217	0.0747681
NS139	2	62	0	-2.5	244.4	185.7	19.6	346	334.3	223	33.2	35.2	45	101.6	148.6	203.4	0.555084	0.211924	2.98471	1.19783	0.367737	0.299072
NS143	2	62	0	-2.75	179.9	179.9	29.3	330.4	310.9	209.2	35.2	39.1	58.7	150.5	131	179.9	0.569821	0.225606	3.06807	1.28322	0.202942	0.0976562
NS167	2	62	0	1.25	203.3	134.9	15.6	330.4	307	185.7	29.3	31.3	52.8	127.1	172.1	170.1	0.618671	0.197324	3.0868	1.15245	0.460815	0.292969
NS175	2	63	0	0.75	197.5	177.9	15.6	314.8	291.3	179.8	33.2	29.3	43	117.3	113.4	164.2	0.499762	0.181279	2.58999	1.08404	3.8208	0.184631
NS016	2	64	0	-2.75	177.9	172	5.9	322.5	316.7	197.5	33.2	31.3	46.9	144.6	144.7	191.6	0.604094	0.196865	2.85283	1.14271	0.343323	0.00610352
NS073	2	64	0	-0.25	230.7	183.8	23.5	334.3	308.9	217	43	33.2	46.9	103.6	125.1	193.5	0.471733	0.217525	2.59928	1.25955	0.192261	0.0595093
NS166	2	64	0	2	201.4	181.8	25.4	344.1	322.5	193.6	33.2	33.2	45	142.7	140.7	168.2	0.571314	0.222002	2.97263	1.20021	0.315857	0.119019
NS207	2	64	0.176091	0	207.2	168.1	25.4	303	277.5	193.5	37.1	33.2	50.8	95.8	109.4	168.1	0.455963	0.213439	2.41173	1.21019	0.180054	0.0946045
NS030	2	65	0	1.875	168.1	181.8	15.6	314.7	289.1	207.2	29.3	31.1	46.9	146.6	107.3	191.6	0.592364	0.206897	3.07781	1.21343	0.115967	0
NS063	2	65	0.09691	-2.5	160.3	152.5	11.7	299.1	275.6	179.8	37.1	37.1	46.9	138.8	123.1	168.1	0.526872	0.215321	2.77499	1.26495	0.0473022	0.0137329
NS069	2	65	0.176091	-2.25	176	146.6	9.8	314.8	287.3	201.4	39.1	37.1	50.8	138.8	140.7	191.6	0.556668	0.231459	2.77163	1.23021	0.183105	0.012207
NS091	2	65	0	2.625	174	172	15.6	303	287.4	211.1	39.1	35.2	54.7	129	115.4	195.5	0.519549	0.227006	2.61198	1.2696	0.228882	0.169373
NS093	1	65	0	1.5	185.7	205.3	17.6	334.2	314.8	205.2	37.1	35.2	54.7	148.5	109.5	187.6	0.523658	0.226088	2.75323	1.2621	0.267029	0.184631
NS132	2	65	0	-1.375	181.8	156.4	17.6	314.7	287.4	205.2	39.1	39.1	54.7	132.9	131	187.6	0.510344	0.214518	2.5767	1.1451	1.19171	0.0915527
NS013	2	66	0.176091	-2	189.6	166.2	5.9	305	283.5	183.9	35.2	39.1	58.7	115.4	117.3	178	0.541793	0.226524	2.82518	1.22218	0.317383	0.108337
NS183	2	66	0	0.375	207.2	168.1	23.5	340.1	322.6	207.3	33.2	35.2	58.7	132.9	154.5	183.8	0.640996	0.207528	3.21225	1.25051	0.0152588	0
NS042	2	67	0	-3.25	217	162.3	27.4	320.6	287.4	203.4	35.2	39.1	52.8	103.6	125.1	176	0.469989	0.214862	2.53662	1.16636	1.14441	0.291443
NS045	1	67	0.09691	2.5	203.3	166.2	17.6	359.7	326.5	197.5	31.3	29.3	56.7	156.4	160.3	179.9	0.680926	0.19597	3.57122	1.13366	0.158691	0.088501
NS066	1	67	0	-2.75	176	191.6	23.5	307	291.3	181.9	31.3	27.4	48.9	131	99.7	158.4	0.474396	0.192182	2.5742	1.14785	0.30365	0.0396729
NS128	1	67	0	0	172	162.3	7.8	318.6	301.1	193.5	31.3	31.3	52.8	146.6	138.8	185.7	0.607996	0.220004	2.97474	1.37888	0.236511	0.160217
NS096	2	68	-0.124939	1.75	185.7	156.4	19.6	324.5	303	222.9	43	39.1	56.7	138.8	146.6	203.3	0.605494	0.243947	3.04069	1.36337	0.141907	0.0686646
NS103	2	68	0.09691	0.25	211.1	166.2	3.9	322.5	299.2	181.8	29.3	31.3	52.8	111.4	133	177.9	0.505661	0.197003	2.87602	1.13989	0.247192	0.0701904
NS135	1	68	0	0	201.4	170.1	27.4	308.9	291.3	217.1	33.2	33.2	48.9	107.5	121.2	189.7	0.492944	0.204578	2.49124	1.2461	0.233459	0.126648
NS004	2	69	0.09691	0.6125	287.7	185.7	2	397.1	322.6	195.6	37.1	39.1	52.8	109.4	136.9	193.6	0.535365	0.227304	2.90704	1.3024	0.19989	0.167847
NS035	1	69	0	-2	166.2	170.1	9.8	299.2	303	179.9	31.3	39.1	41.1	133	132.9	170.1	0.548266	0.202535	2.5431	1.21995	0.218201	0.0442505
NS097	1	69	0	0	199.4	164.2	21.5	326.5	301.1	197.4	45	41.1	50.8	127.1	136.9	175.9	0.496341	0.241009	2.55659	1.34764	0.126648	0.0900269
NS110	1	69	0	-0.325	209.2	162.3	23.5	348	314.8	224.8	33.2	35.2	54.7	138.8	152.5	201.3	0.619394	0.211936	2.81486	1.19231	0.161743	0.0808716
NS117	2	69	0	0	234.6	193.5	2	361.7	334.2	189.7	39.1	33.2	52.8	127.1	140.7	187.7	0.546843	0.216033	2.62604	1.15155	1.01318	0.619507
NS123	2	69	0.09691	0	185.7	195.5	33.2	330.3	322.5	230.7	33.2	33.2	45	144.6	127	197.5	0.60694	0.21461	3.12951	1.23148	0.30365	0.15564
NS133	2	69	0.176091	2.25	191.6	199.4	2	346	312.8	189.6	37.1	31.3	54.7	154.4	113.4	187.6	0.624524	0.213301	3.25081	1.29725	0.430298	0.0701904
NS174	1	69	0	-4	158.4	138.8	78.2	310.9	293.3	264	29.3	27.4	45	152.5	154.5	185.8	0.671261	0.178272	3.32022	1.14214	0.415039	0.175476
NS047	2	70	0.30103	-1.5	228.7	164.2	11.7	322.5	293.3	197.5	29.3	31.3	41.1	93.8	129.1	185.8	0.515601	0.178937	2.72401	0.988119	1.76392	0.106812
NS078	2	70	0.09691	-1	179.9	164.2	11.7	318.8	303	166.2	41.1	37.1	45	138.9	138.8	154.5	0.534218	0.213898	2.56187	1.18946	0.273132	0.0686646
NS142	2	70	0.09691	2.375	207.2	148.6	15.6	330.3	293.3	199.4	37.1	35.2	46.9	123.1	144.7	183.8	0.556002	0.208619	3.01999	1.31306	0.350952	0.0991821
NS147	1	73	0	-3.626	217	168.1	13.7	350	334.3	164.2	41.1	39.1	39.1	133	166.2	150.5	0.623193	0.216882	3.13167	1.22453	0.299072	0.210571
NS160	2	73	0	0	138.8	103.6	5.9	275.6	252.2	181.9	33.2	25.4	45	136.8	148.6	176	0.596771	0.19372	2.83101	1.2024	0.471497	0.352478
NS162	2	73	0.176091	3.5	197.5	170.1	17.6	324.6	306.9	189.6	31.3	29.3	56.7	127.1	136.8	172	0.546499	0.200515	3.04583	1.13271	0.547791	0.410461
NS089	1	74	0	-0.375	168.1	189.6	13.7	328.4	306.9	189.6	33.2	39.1	50.8	160.3	117.3	175.9	0.603405	0.213761	2.91335	1.16888	1.71204	0.128174
NS165	2	74	0	-0.25	226.8	174	5.9	332.4	326.5	181.8	25.4	33.2	46.9	105.6	152.5	175.9	0.589793	0.186834	2.89414	1.10326	0.485229	0.259399
NS164	2	75	0	0	207.2	154.4	41.1	314.7	304.9	178	35.2	33.2	45	107.5	150.5	136.9	0.511033	0.212865	2.94706	1.23738	0.350952	0.210571
NS007	2	76	0.09691	1.125	220.9	201.4	17.6	320.6	307	205.3	35.2	27.4	48.9	99.7	105.6	187.7	0.463171	0.210845	2.71589	1.22497	0.111389	0.0473022
NS031	1	76	0.09691	-0.5	222.9	205.3	3.9	346.1	338.2	211.1	35.2	39.1	52.8	123.2	132.9	207.2	0.572507	0.214679	2.80542	1.22784	0.149536	0.0701904
NS080	1	76	0.176091	3.375	170.1	156.4	11.7	312.8	301.1	176	37.1	35.2	45	142.7	144.7	164.3	0.594843	0.226225	2.83184	1.25479	0.45166	0.233459
NS153	2	76	0	3.75	172	189.6	11.7	318.7	318.6	213	45	37.1	54.7	146.7	129	201.3	0.555704	0.223746	2.65312	1.20578	1.3031	0.337219
NS052	1	77	0	-0.25	213.1	183.8	19.6	334.3	322.6	201.4	39.1	33.2	48.9	121.2	138.8	181.8	0.556163	0.220349	3.0946	1.2707	0.0350952	0.0106812
NS025	1	78	0	0	215.1	179.9	7.8	338.3	310.9	199.4	35.2	29.3	52.8	123.2	131	191.6	0.550631	0.211465	2.67378	1.23212	0.0793457	0.00610352
NS140	2	78	0.09691	-0.5	220.9	181.8	17.6	338.2	250.9	189.6	37.1	31.3	50.8	117.3	69.1	172	0.527997	0.206598	2.92143	1.20929	0.202942	0.163269
NS006	1	79	0	-0.25	170.1	146.6	0	295.2	287.4	189.6	37.1	31.3	46.9	125.1	140.8	189.6	0.571566	0.203477	2.79625	1.20379	0.0991821	0.00457764
NS009	1	79	0.09691	0	193.5	156.4	17.6	299.1	289.4	170.1	25.4	27.4	41.1	105.6	133	152.5	0.520835	0.167505	2.94907	0.969257	1.39313	0.0183105
NS012	2	79	0.176091	-1.875	230.7	162.3	7.8	316.7	295.3	224.8	33.2	35.2	52.8	86	133	217	0.48305	0.204555	2.53981	1.11981	1.15967	0.0549316
NS044	2	79	0	-0.5	228.7	183.8	13.7	342.1	334.3	196.5	48.9	35.2	51.8	113.4	150.5	182.8	0.542803	0.225422	2.86899	1.22122	0.367737	0.180054
NS084	2	79	0	0	195.5	156.4	5.9	305	303	197.5	27.4	39.1	50.8	109.5	146.6	191.6	0.555681	0.199322	2.91155	1.17382	0.315857	0.0488281
NS185	1	79	0.09691	0	193.5	170.1	31.3	342.1	303	232.7	35.2	33.2	58.7	148.6	132.9	201.4	0.595945	0.207149	2.98287	1.21049	0.195312	0
NS088	1	80	0	2.5	217	181.8	15.6	342.2	318.6	236.5	27.4	33.2	50.8	125.2	136.8	220.9	0.58006	0.186306	2.86315	1.09697	0.338745	0.0396729
NS149	1	80	0	2.375	215.1	150.5	17.6	318.7	299.1	205.3	33.2	35.2	46.9	103.6	148.6	187.7	0.559308	0.214334	3.14471	1.22756	0.241089	0.137329
NS144	2	82	0.30103	1.5	211.1	150.5	10.7	332.3	314.7	227.7	37.1	43	52.8	121.2	164.2	217	0.592524	0.234237	2.97649	1.31895	0.119019	0.0640869
NS008	1	83	0	-1.125	170.1	164.2	11.7	322.6	310.8	170.1	31.3	31.3	45	152.5	146.6	158.4	0.630355	0.198725	3.16855	1.17715	0.0137329	0.00152588
NS101	2	84	0	0	183.8	136.9	25.4	306.9	293.3	193.5	37.1	33.2	43	123.1	156.4	168.1	0.553362	0.221588	3.09736	1.29363	0.233459	0.18158
NS107	2	84	0.09691	1.125	177.9	177.9	17.6	322.5	303	228.7	33.2	29.3	46.9	144.6	125.1	211.1	0.593351	0.206093	3.04183	1.20603	1.05286	0.215149
